# Supplementary material for: Long non-coding RNAs in ovarian granulosa cells
Source: J Ovarian Res. 2020 Jun 5;13:63. doi: 10.1186/s13048-020-00663-2 (PMC7275442; doi:10.1186/s13048-020-00663-2)
Supplement: Supplementary file 2 — Additional file 2. The eight novel lncRNAs in GCs that were associated with risk factors for OHSS. [file 13048_2020_663_MOESM2_ESM.xlsx]

## Sheet: Sheet1
Supplmentary table 2. Novel lncRNAs in GCs that were associated with risk factors for OHSS,
lnc-SEC16B.1-6
lnc-SNURF-13
lnc-LGR6-6
lnc-H2AFY2-2
lnc-BRD2-2
lnc-HSPA6-2
lnc-CLIC6-5
lnc-CCL4L1-1
